# Supplementary material for: The molecular basis of immunosuppression by soluble CD52 is defined by interactions of N-linked and O-linked glycans with HMGB1 box B
Source: J Biol Chem. 2025 Feb 25;301(4):108350. doi: 10.1016/j.jbc.2025.108350 (PMC11982460; doi:10.1016/j.jbc.2025.108350)
Supplement: Table_S1 [file mmc1.xlsx]

## Sheet: 1
Table S1 - N-glycan Isomer peak area
Glycan composition	GlyToucan Composition ID	PGC-LC-Retention time	Glycan cartoon	Molecular formula	[Mass]	Type	Sialylated	Fucosylated	Disialylation	Neu5Gc	Sulfation	lacnac/lacdinac extension	bisecting confirmed	antenna fucose confirmed	CD52_fract_17	CD52_fract_19	CD52_fract_20	CD52_fract_21	CD52_fract_22	CD52_fract_23	CD52_fract_24	CD52_fract_26	CD52_fract_27	CD52_fract_28	CD52_fract_29	CD52_fract_30	CD52_fract_31	CD52_fract_32	CD52_fract_34	CD52_fract_35	CD52_inactive	Sum all
H3N3	G60145BJ	15.4	#VALUE!	C42H73N3O31	1115.42	hybrid									67284	20790	13682	6335	12348	9536	1758	3653	3834	2712	1704	1342			2025	3459	7639	158101
H3N3F1	G94854LT	18.2	#VALUE!	C48H83N3O35	1261.48	hybrid	0	1							569032	196416	111612	53920	125819	73139	10060	27063	27523	24700	11068	18275	19811	16872	20172	20774	153112	1479368
H3N3F1	G94854LT	23.6	#VALUE!	C48H83N3O35	1261.48	hybrid		1							231973	49851	23854	15748	26525	22158	3798	6289	8290	5938	2827	2973	3435	3074	3980	6692	16503	433908
H3N4	G39943KJ	16.1	#VALUE!	C50H86N4O36	1318.5	hybrid									154145	30795	19100	10880	24372	18649	4067	9114	7946	7238	3394	3601	8154	4413	5334	5900	9002	326104
H3N4F1	G49874UX	19.3	#VALUE!	C56H96N4O40	1464.56	complex	0	1	0						4527299	1393920	1058639	646141	1762958	1711673	334506	1424916	1177940	1460653	633718	915371	1480880	994854	694415	715977	1793315	22727175
H3N4F1sul2		21.9	#VALUE!	C68H116N4O50	1788.67	complex	0	1			2				1224665	1053074	334366	209632	596170	485124	110143	294233	295813	293698	127553	196970	378522	242140	222925	207949	200164	6473141
H3N5	G31936TA	15.9	#VALUE!	C58H99N5O41	1521.58	complex									63681	14425	6567	3022	8644	5084		2755	2062	2721					1732	1647	2657	114997
H3N5F1	G10256JP	18.4	#VALUE!	C64H109N5O45	1667.64	complex	0	1							1691245	313554	157692	90083	200537	166622	22743	52219	61138	55970	24270	30516	48573	47632	49111	50131	186286	3248322
H3N5F1	G10256JP	15.4	#VALUE!	C64H109N5O45	1667.64	complex		1							107844	18913	11129	8705	21884	23544	5168	10920	13297	12032	4398	8552	11314	8150	10444	6587	11547	294428
H3N5S1F1	G85228QD	22	#VALUE!	C75H126N6O53	1958.73	complex	1	1							6837	25943	10577	8644	34776	26861	5992	15775	11730	14748	5743	8935	6064	5151	10440	6466	11072	215754
H3N6F1	G50757KG	20.4	#VALUE!	C72H122N6O50	1870.72	complex		1							227141	49016	26177	14268	34584	35733	5205	7876	10434	9623	3310	4476	4358	4572	3483	6252	39590	486098
H3N6F1	G50757KG	28.8	#VALUE!	C72H122N6O50	1870.72	complex		1								12753	5764	5502	11956	11990	4028	6634	5993	6624		3382	3960		0		5794	84380
H3N6F1sul2	G87932HN	27	#VALUE!	C72H122N6O56S2	2030.63	complex		1			2															3836	8156	10066	21797	13919		57774
H3N6S2F1	G26915XM	35	#VALUE!	C94H156N8O66	2452.91	complex	2	1															9933	26371	13856	37773	54807	52167	69729	51916	13010	329562
H4N2	G66538GV	17.2	#VALUE!	C40H70N2O31	1074.4	oligomannose									54023	20007	6720	4476	9342	9495		3296	3363	4021	1336		1241	2002	2012	2365	1553	125252
H4N3	G23453IV	16.8	#VALUE!	C48H83N3O36	1277.48	hybrid									14609	7701	5149	2214	6003	3710		1436									753	41575
H4N3F1	G29880MM	20	#VALUE!	C54H93N3O40	1423.53	hybrid		1							237588	149743	64220	28539	88804	51634	11454	23834	20352	17895	5297	6431	13305	10960	12827	8606	39902	791391
H4N3F1	G29880MM	24.8	#VALUE!	C84H143N3O65	2233.8	hybrid		1							81409	39259	18874	5516	17780	17435			4716	3029		1354				1288	2272	192932
H4N3F2	G55383ZG	18.5	#VALUE!	C60H103N3O44	1569.59	complex		2							6472	9568	4304	2323	7154	5764		1636	1473	1477	569	882						41622
H4N3S1	G72291OX	19.3	#VALUE!	C59H100N4O44	1568.57	hybrid	1					1			5123	16281	13165	6681	44073	25486	6028	13145	11980	5470	3594	4006	5008	4501	5433	4141	1923	176038
H4N3S1F1	G11870QZ	22	#VALUE!	C65H110N4O48	1714.63	complex	1	1				1			43085	180177	95676	56550	203583	121160	39304	47837	37647	32712	14485	22060	11099	17061	23694	17556	20882	984568
H4N3S1F1	G11870QZ	27.1	#VALUE!	C65H110N4O48	1714.63	complex	1	1				1			15738	98006	47164	49558	183659	115652	16591	48069	36398	34002	11113	15296	9549	9467	9399	12317	9720	721698
H4N4F1	G46687AB	20.4	#VALUE!	C62H106N4O45	1626.61	complex	0	1							938044	454208	270569	151741	487307	535151	103171	575724	530126	689697	339560	550256	960068	688700	457502	389167	442756	8563747
H4N4F1	G46687AB	20.8	#VALUE!	C62H106N4O45	1626.61	complex	0	1							1570285	870823	350281	191582	518887	356825	78685	313725	722062	308071	122672	223832	423853	274318	206073	200119	287266	7019359
H4N4F1sul1	G06816RN	22.5	#VALUE!	C62H106N4O48S1	1706.57	complex		1			1				0	0	0	0	7063	20252	6654	12874	17053	18332	7543	9860	16706	9251	16253	12592	7061	161494
H4N4F2	G74430RZ	19.5	#VALUE!	C68H116N4O49	1772.67	complex		2						1	106320	65231	24597	13232	35176	25369		6136	8077	5847		4591	3413	5030	5806	3986	10426	323237
H4N4S1F1	G14994KB	22.9	#VALUE!	C73H123N5O53	1917.71	complex	1	1							166622	956540	458085	277054	1000627	562762	100643	190258	141001	130965	46053	61555	65058	51738	84516	71343	187136	4551956
H4N4S1F1	G14994KB	28	#VALUE!	C73H123N5O53	1917.71	complex	1	1							38739	190722	97928	69713	179431	140310	19018	55311	45016	44267	11939	19691	24580	16643	25800	21061	84797	1084966
H4N5F1	G03382KH	19.9	#VALUE!	C70H119N5O50	1829.69	complex	0	1							531042	215771	87655	49998	127384	88670	11807	45061	37493	48979	15711	30134	50133	37128	36167	33158	79306	1525597
H4N5F1	G03382KH	16.4	#VALUE!	C70H119N5O50	1829.69	complex		1							106545	30118	19735	13083	39785	47619	11982	29595	29810	34366	16695	21955	35914	31531	26524	23047	20164	538468
H4N5F1	G03382KH	20.8	#VALUE!	C70H119N5O50	1829.69	complex		1							131203	59601	27147	12788	39053	27246	6942	11677	12439	11357	5200	8310			7132	6904	17221	384220
H4N5F2sul1	G17739US	22.3	#VALUE!	C76H129N5O57S1	2055.71	complex		2			1											7901	8192	9446	4657	5733	5253	5632	8226	5866	4629	65535
H4N5F2sul1	G17739US	24.7	#VALUE!	C76H129N5O57S1	2055.71	complex		2			1				5717				3932	3186			3206	2200		2327			4547			25115
H4N5S1	G24835MQ	20.7	#VALUE!	C64H109N5O46	1683.63	complex	1								13725	10252	4853	3604	11893	11452	2557	6091	5949	7224	4098	4979	5137	3118	3990	3686	3376	105984
H4N5S1F1	G72667IM	23.3	#VALUE!	C81H136N6O58	2120.79	complex	1	1							63792	36362	20349	23195	101426	130239	26422	58994	56249	67881	24106	33537	38994	29687	33385	24876	23375	792869
H4N5S1F1	G72667IM	21.6	#VALUE!	C81H136N6O58	2120.79	complex	1	1							38336	126344	59383	31847	93361	60211	8724	21500	14361	13598	7135	6876	7315	6225	5842	9818	35833	546709
H4N5S1F1	G72667IM	24.7	#VALUE!	C81H136N6O58	2120.79	complex	1	1							7662	17792	13396	9877	43450	43062	9815	27862	24737	23691	9838	14614	13642	13564	11825	7896	10889	303612
H4N5S1F1	G72667IM	26.2	#VALUE!	C81H136N6O58	2120.79	complex	1	1							8402	26146	16937	9657	31379	22523	3311	9833	6671	5590	1676	2754	4242	2895	2771	3331	20289	178407
H4N5S1F1	G72667IM	28	#VALUE!	C81H136N6O58	2120.79	complex	1	1							2700	15174	8512	5992	22257	17456	4944	12041	4591	8524	4365	6691	5653	3753	2381	3701	11024	139759
H4N5S1F1	G72667IM	20.4	#VALUE!	C81H136N6O58	2120.79	complex	1	1							3391	3718	1954	1779	6624	8447	3166	6427	6870	5173	4189	6409	9268	4711	3903	4994	340	81363
H4N5S1F1	G72667IM	29.2	#VALUE!	C81H136N6O58	2120.79	complex	1	1										3703	9025	7638		5682	5219	5929			2995	4049	3509	2103	5136	54988
H4N5S1F1sul1	G28975ZZ	29.8	#VALUE!	C81H136N6O61S1	2200.74	complex	1	1			1									21710	5914	62006	86865	118611	63035	109930	132470	142025	204477	155693	27666	1130402
H4N5S1F1sul1	G28975ZZ	25.7	#VALUE!	C81H136N6O61S1	2200.74	complex	1	1			1											12043	13051	14525	8640	14461	16974	17239	15935	14806	8293	135967
H4N5S1F1sul1	G28975ZZ	24.5	#VALUE!	C81H136N6O61S1	2200.74	complex	1	1			1									3629		6052	8864	9397	5228	9090	13239	9292	13323	11144	2853	92111
H4N5S1F2	G95977AE	26.9	#VALUE!	C87H146N6O62	2266.85	complex	1	2				1		1	0		2408	3821	13113	20259	4546	21737	15434	22165	8883	13439	12171	13124	14937	11169	5432	182638
H4N5S1F2	G95977AE	22	#VALUE!	C87H146N6O62	2266.85	complex	1	2						1		6498	3703	5526	17927	24443	5890	18999	13973	15128	5522	9528	9919	9674	10067	5847	3921	166565
H4N5S1F2	G95977AE	24.5	#VALUE!	C87H146N6O62	2266.85	complex	1	2						1					8422	12725		8584	6688	9747	2843	6748	6396	6187	4931	3719		76990
H4N5S1F2	G95977AE	22.9	#VALUE!	C87H146N6O62	2266.85	complex	1	2				1							8826	12123	1897	5688	7864	6394	4071	5513	5814	5014	4567	4284	3584	75639
H4N5S2F1	G81198YO	30.4	#VALUE!	C92H153N7O66	2411.88	complex	2	1											82909	288554	46551	274517	251490	317906	119623	222861	223197	220113	227482	175200	69183	2519586
H4N5S2F1	G81198YO	25.3	#VALUE!	C92H153N7O66	2411.88	complex	2	1											3745	16233	4663	18860	14647	17548	6818	12265	11424	10827	12848	10457	2618	142953
H4N5S2F1	G81198YO	30.8	#VALUE!	C92H153N7O66	2411.88	complex	2	1												6756		9272	6863	7241	3711	5553	5004	7869	8445	5406		66120
H4N6S1F1	G20732FY	23.5	#VALUE!	C89H149N7O63	2323.87	complex	1	1								19543	10127	4709	12002	15372	2606	7270	4401	5716	1620	2286			3772	2694	11693	103811
H4N6S1F1	G20732FY	26.8	#VALUE!	C89H149N7O63	2323.87	complex	1	1								9531	6270	4709	14907	10609	3183	7963	4881	5909	4123	4493		3110	2146		17391	99225
H5N2	G06110VR	19.2	#VALUE!	C46H80N2O36	1236.45	oligomannose	0								1623219	809078	409681	203566	490448	385897	35762	123187	120027	96423	36970	52970	50457	53976	63556	103480	133823	4792520
H5N2F1	G25637MV	23.1	#VALUE!	C52H90N2O40	1382.51	oligomannose		1							55652	25917	9908	3690	14952	9530			4884								1819	126352
H5N2F1	G25637MV	19.2	#VALUE!	C52H90N2O40	1382.51	oligomannose		1								15418	5052	3551	12845	15004				7280							3899	63049
H5N2F1sul1	G26050CD	22.1	#VALUE!	C52H90N2O43S1	1462.46	oligomannose		1			1				21507		19054	1755	17836	22294	3218	23332	11169	3324	6374	14712	25453	14132	3819	1352	7516	196847
H5N2F1sul1	G26050CD	19.3	#VALUE!	C52H90N2O43S1	1462.46	oligomannose		1			1				14267	8579	3661	2145	6305	6597		4921	3912	5272	1822	5562	4265	3989	1533	2894	6272	81996
H5N3S1	G82463GQ	18.3	#VALUE!	C65H110N4O49	1730.62	hybrid	1								126097	36990	18947	11436	32051	27867	3330	10270	6847	7873	4427	2948	6863	4090	5960	6462	16470	328928
H5N3S1F1	G34730YF	21	#VALUE!	C71H120N4O53	1876.68	hybrid	1	1								27203	9473	14014	43483	30740	8806	10671	14261	11738	4288	7245	6812	6355	4702	6111	5648	211550
H5N3S1F1	G34730YF	26.2	#VALUE!	C71H120N4O53	1876.68	hybrid	1	1							3779	17004	8465	5000	22451	15804	3424	6818	4979	6019	3211	4464	3567		2978	3150	3263	114376
H5N4G2F1	G15488CF	31.6	#VALUE!	C90H150N6O68	2402.85	complex	2	1		2								6948	16692	27932	9433	16929	20262	25434	7856	9023	9878	6171	6405	2910	8247	174120
H5N4G3	G80269JV	26	No MSMS	C95H157N7O73	2563.88	complex	3		1	3						4952	3839	2918	15716	4852	3051	11571	6457	3363			6927	7203	6093	7049		83991
H5N4S1	G06356OH	20.6	#VALUE!	C68H116N4O50	1788.67	complex	1								173451	163076	57909	40626	119448	83896	13746	23248	27199	20236	8586	9601	8425	6882	18008	12917	27316	814570
H5N4S1	G06356OH	23.5	#VALUE!	C68H116N4O50	1788.67	complex	1								42106	34624	14993	9565	31503	19255	3389	4310	7715	5039	2803		3991	4118	5469	2286	5603	196769
H5N4S1F1	G84452RH	24	#VALUE!	C79H133N5O58	2079.76	complex	1	1	0						462928	1627725	765054	1070627	2926684	2393470	488432	1032828	868148	899757	276438	396793	324881	287405	300217	294099	518930	14934416
H5N4S1F1	G84452RH	28.5	#VALUE!	C79H133N5O58	2079.76	complex	1	1							184536	622643	253408	342793	1214766	892090	189252	426886	367247	327256	122049	154380	148002	137762	155153	135392	255518	5929133
H5N4S1F1sul1	G98846QS	27.4	#VALUE!	C79H133N5O61S1	2159.72	complex	1	1			1											11039	7921	9680	4664	11299	8741	9970	13247	7913	9148	93622
H5N4S1G1F1sul1	G19247XS	24.9	#VALUE!	C90H150N6O70S1	2466.81	complex	2	1		1	1					12529	3117	5930	13875	11715	3664	8802	6288	8652	2400	2291	2298	2648	2474	1900	6569	95152
H5N4S1G1F1sul1	G19247XS	29	#VALUE!	C90H150N6O70S1	2466.81	complex	2	1		1	1				6146	6256	2926	5142	13032	13559	2338	6677	2921	2921		2044		3346	1798	2943	7961	80010
H5N4S1G1F2		32	#VALUE!	C96H160N6O71	2532.91	complex	2	2		1				1		0				19096	4740	11409	8816	12883		6411	8329		5429		6922	84035
H5N4S1G2	G24382MA	28	#VALUE!	C95H157N7O72	2547.88	complex	3		1	2					26369	13013	10883	8466	34912	32089		39778	17385	10173	11000	9102	27828	30859	17674	21655	12326	323512
H5N4S1G3		27.1	#VALUE!	C106H174N8O81	2854.97	complex	4			3					22382	0	0	0	26030	17096	0	27922	11029	4673	6663	8287	3721	20977	16339	19485	0	184604
H5N4S2F1	G22310AV	31.6	#VALUE!	C90H150N6O66	2370.86	complex	2	1							39739	25107	32342	75121	892903	2729088	453701	1936021	1514891	1828820	654331	863843	846338	648634	647467	451888	576416	14216650
H5N4S2F1	G22310AV	36.1	#VALUE!	C90H150N6O66	2370.86	complex	2	1							13544	11096	12068	38294	458026	1276282	157661	858210	658809	725501	248328	356603	343278	276299	247040	177284	177434	6035757
H5N4S2F1	G22310AV	26.1	#VALUE!	C90H150N6O66	2370.86	complex	2	1										4881	85544	238487	46489	171469	136475	149808	44884	79645	70549	54196	54147	39655	41271	1217500
H5N4S2G1	G83201DL	27	#VALUE!	C95H157N7O71	2531.89	complex	3		1	1					52291	24619	13945	9821	74664		7720		28149	18117	21081	19296	47687	46081	36844	35709	18623	454647
H5N4S2G2		27.5	#VALUE!	C106H174N8O80	2838.98	complex	4	1	1	2					62306	0	0	10090	70677	39209	0	63902	24583	16656	16815	22051	7229	50252	35644	37701	8940	466055
H5N4S3	G28916LJ	27.5	#VALUE!	C95H157N7O70	2515.89	complex	2								0	13121	10477	9577	60371	37496	8497	48767	20957	15476	15460	11164	33988	35807	24405	32288	5584	383435
H5N4S3	G28916LJ	33	#VALUE!	C95H157N7O70	2515.89	complex	2									4303			9775	7127		13367	5922	4647	2739	3887	6671	8886	5465	4835	2425	80049
H5N4S3G1		27.9	#VALUE!	C106H174N8O79	2822.98	complex	4	1		1					89481			11944	102956	67722	0	97185	36180	29838	35103	29136	14429	86859	53087	61138	16296	731354
H5N4S4	G57173NZ	32.2	#VALUE!	C106H174N8O78	2806.99	complex	4		2									7542	53301	40519	4054	55550	26984	15548	12636	17467	9291	41984	33904		8973	327753
H5N4S4	G57173NZ	31.3	#VALUE!	C106H174N8O78	2806.99	complex	4		2									2936	28702	8513	1196	19035	3216	5702	7188	5892	1931	15920	12854	15379	1859	130323
H5N5F1	G91636VS	22	#VALUE!	C76H129N5O55	1991.75	complex		1							186359	129359	34648	23278	67266	55314	7608	12870	15651	15702	6055	8429	9230	7120	7146	8876	37296	632207
H5N5F1	G91636VS	21.2	#VALUE!	C76H129N5O55	1991.75	complex		1							122517	65748	19800	10931	37949	25150	4773	9031	9686	5996	3541	4844	6164	4267	5864	6891	18652	361804
H5N5F1	G91636VS	17.1	#VALUE!	C76H129N5O55	1991.75	complex		1					1		57359	19046	11699	9062	31069	31758	6716	18823	19491	18518	8037	14637	13579	14426	12741	10107	8593	305661
H5N5F1S2	G91473PK	24.5	#VALUE!	C98H163N7O71	2573.94	complex	2	1											10222	24890	5081	29920	30612	38180	17194	34668	37053	36327	38607	27849	4278	334881
H5N5F1S2	G91473PK	31.1	#VALUE!	C98H163N7O71	2573.94	complex	2	1											25426	35782	5410	18767	15497	16310	8248	8906	9441	5806	6491	6726	26170	188980
H5N5F1S2	G91473PK	30	#VALUE!	C98H163N7O71	2573.94	complex	2	1											3356	11571	2882	17626	17139	17039	8990	16939	17095	16730	22436	9761		161564
H5N5F1S2	G91473PK	35	#VALUE!	C98H163N7O71	2573.94	complex	2	1											17823	23076		23009	12103	12344	6200	6527	8197	8461	5616	3856	16647	143859
H5N5F1S2	G91473PK	20	#VALUE!	C98H163N7O71	2573.94	complex	2	1											1936	6127	1123	4222	4683	6481	2915	4773	5588	5028	6320	4518		53714
H5N5S1F1	G02030ZB	22.2	#VALUE!	C87H146N6O63	2282.84	complex	1	1							33560	106994	46760	37224	111573	84655	13442	35738	29177	29007	8899	12997	10691	10594	4527	9800	39058	624696
H5N5S1F1	G02030ZB	31	#VALUE!	C87H146N6O63	2282.84	complex	1	1							18943	53739	25792	21806	64845	46026	8487	26993	20639	21227	8786	11262	14984	12485	12543	9662	44275	422494
H5N5S1F1	G02030ZB	26.9	#VALUE!	C87H146N6O63	2282.84	complex	1	1							13151	53007	19506	17927	53782	38415	4197	14002	10855	13287	5936	7529	4535	6766	5153	4009	30693	302750
H5N5S1F1	G02030ZB	21.8	#VALUE!	C87H146N6O63	2282.84	complex	1	1							4457	4434	3066	3715	18619	30438	6291	24846	22624	23247	8011	19112	22597	15569	14295	16429	7639	245389
H5N5S1F1	G02030ZB	22.7	#VALUE!	C87H146N6O63	2282.84	complex	1	1							38124	49668	14128	9557	32420	22537	4956	10911	7228	5669	1600	3032	2712	3622	9404	3931	11495	230994
H5N5S1F1	G02030ZB	18.7	#VALUE!	C87H146N6O63	2282.84	complex	1	1					1		3166	2520	4972	4083	19985	31244	6652	20170	21292	18943	5590	17376	14661	17201	14935	12520	7756	223066
H5N5S1F2	G65019XG	22.7	#VALUE!	C93H156N6O67	2428.9	complex	1	2						2						5582	2345	4348	6181	5349	2106	5191	4801	5266	5077	3759		50005
H5N6F1	G89098OM	23.8	#VALUE!	C84H142N6O60	2194.82	complex		1							27183	11011	4836	4733	14622	9724											7289	79398
H5N6F1	G89098OM	24.2	#VALUE!	C84H142N6O60	2194.82	complex		1							19916	8781	3150	1444	5956	4278		5299										48824
H5N6F1	G89098OM	23.4	#VALUE!	C84H142N6O60	2194.82	complex		1							11328	6901	3663	1547	3496	2853												29788
H5N6F1	G89098OM	23	#VALUE!	C84H142N6O60	2194.82	complex		1							15562	8159	1230															24951
H5N6F1	G89098OM	22.4	#VALUE!	C84H142N6O60	2194.82	complex		1							6215	2743			5172													14130
H5N6F1	G89098OM	25	#VALUE!	C84H142N6O60	2194.82	complex		1							5543		2213		3668													11424
H5N6F1	G89098OM	17.7	#VALUE!	C84H142N6O60	2194.82	complex		1							5151	2758				1794												9703
H5N6F1	G89098OM	18.8	#VALUE!	C84H142N6O60	2194.82	complex		1							2502	2289															1286	6077
H5N6F1S2Su1		35.7	No MSMS	C106H176N8O76	2777.02	complex	2	1			1												3592	6582	7127	9898	17922	13981	23870	19659		102631
H5N6F1S2Su1		36.5	No MSMS	C106H176N8O76	2777.02	complex	2	1			1												2682	6092	4404	11745	9569	11647	15476	14018		75633
H5N6F1S2Su1		31.5	No MSMS	C106H176N8O76	2777.02	complex	2	1			1														2861	6463	7170	6208	10909	10424		44035
H5N6S2F1	G87015RU	34.2	#VALUE!	C106H176N8O76	2777.02	complex	1	1				1							7935	17504		21482	13215	16653	5736	8950	12268	8262	12285	9279	8198	141767
H5N6S2F1	G87015RU	30	#VALUE!	C106H176N8O76	2777.02	complex	2	1										0	10240	12069		15372	12166	12126	4852	8830	8513	16006	5292	4116	7571	117153
H5N6S2F1	G87015RU	29.6	#VALUE!	C106H176N8O76	2777.02	complex	2	1											4389	15550		11383	10085	13202	4273	7340	8193	11604	8766	6251	5970	107006
H5N6S2F1	G87015RU	31.4	#VALUE!	C106H176N8O76	2777.02	complex	2	1											9326	11450		11210	7782	8808	3614	7279	6720	5620	5308	5506	6639	89262
H5N6S2F1	G87015RU	28.8	#VALUE!	C106H176N8O76	2777.02	complex	2	1											7468	8044		5431	3396	4212	1651	1861	1801	2805	2182	859	467	40177
H5N6S3F1	G54740VA	37.1	#VALUE!	C117H193N9O84	3068.11	complex	3	1				1								9281	1498	14836	13839	22756	8961	18074	20762	16963	33738	17346	3875	181929
H5N6S3F1	G54740VA	37.9	#VALUE!	C117H193N9O84	3068.11	complex	3	1				1								1950	1864	15139	9969	12587	6319	14988	14415	12874		12088	3601	105794
H5N8	G76329HL	31.6	#VALUE!	C94H158N8O66	2454.93	complex						2							7938	24528	3876	25690	20519	18612	6353	9046	10245	10766	6635	6445	11336	161989
H6N3	G72735IY	17.9	#VALUE!	C60H103N3O46	1601.58	hybrid									32079	25292	8431	5590	13951	9626	1374	4545	4222	3041		2203	2022		2288	1922		116586
H6N3S1F1	G10773YW	22.7	#VALUE!	C77H130N4O58	2038.73	hybrid	1	1						1		18154	9050	5445	22396	18761	4008	7972	5495	3979			3563	2770				101593
H6N3S1F1	G10773YW	27.5	#VALUE!	C77H130N4O58	2038.73	complex	1	1						1		4581	2286	4838	9534	5852												27091
H6N4S1F1	G82830MN	25.1	#VALUE!	C85H143N5O63	2241.81	complex	1	1							4859	10065	4402	5992	20544	20047	4500	9294	15797	14494	7050	11991		14617	17958	18500	8325	188435
H6N4S1F1	G82830MN	29.7	#VALUE!	C85H143N5O63	2241.81	complex	1	1							2859	5917		5038	11298	8169	4024	4126	3993	3120		2404				2601	4349	57898
H6N5F1	G72797UR	23.1	#VALUE!	C82H139N5O60	2153.8	complex	0	1							339458	222113	78965	51473	168660	119002	24672	44821	49816	35445	17618	18960	16753	16559	21157	21810	53959	1301241
H6N5F1	G72797UR	25.5	#VALUE!	C82H139N5O60	2153.8	complex		1							51955	27766	9907	6250	16119	15152	4106	8345	5136	5762	1784	2410	3774	1910	2926	2528	5379	171209
H6N5F1S1	G81263BG	24.7	#VALUE!	C93H156N6O68	2444.89	complex	1	1							169886	224129	103660	164804	445885	387345	59467	184066	163410	136808	52181	58840	53340	56950	55251	47372	130091	2493485
H6N5F1S1	G81263BG	28.8	#VALUE!	C93H156N6O68	2444.89	complex	1	1							135859	140878	68232	88120	325284	267934	35631	134388	101887	104523	39921	53058	47628	41352	47057	35939	125160	1792851
H6N5F1S1	G81263BG	30.6	#VALUE!	C93H156N6O68	2444.89	complex	1								24631	41176	15676	14721	65442	39808	9889	32136	23769	21348	9047	12126	8963	8196	11411	6366	27030	371735
H6N5F1S1	G81263BG	26.5	#VALUE!	C93H156N6O68	2444.89	complex	1	1							23568	15869	14348	11700	38001	37247	5721	17161	13223	11182	4334	7958	6593	6552	4941	3766	7308	229472
H6N5F1S1	G81263BG	29.6	#VALUE!	C93H156N6O68	2444.89	complex	1	1							14179	12043	7784	6273	25614	31549	7885	12843	10212	10016	3722	3627	7905	4868	8830	3678	13141	184169
H6N5F1S2	G11629QQ	31.9	#VALUE!	C104H173N7O76	2735.99	complex	2	1										10154	111248	223362	26060	164878	128810	125897	47249	81935	59182	50154	55459	38831	76398	1199617
H6N5F1S2	G11629QQ	30.2	#VALUE!	C104H173N7O76	2735.99	complex	2	1										9679	102573	200016	34081	147468	108368	122518	44766	64484	63052	51562	51190	30350	93124	1123231
H6N5F1S2	G11629QQ	35.9	#VALUE!	C104H173N7O76	2735.99	complex	2	1										12075	89677	193589	21286	145712	115831	117269	42385	64701	62866	53458	55959	36172	79278	1090258
H6N5F1S2	G11629QQ	36.8	#VALUE!	C104H173N7O76	2735.99	complex	2	1										3783	50602	107605	11477	82094	57737	59791	19002	34514	34124	31849	32165	19608	24755	569106
H6N5F1S2	G11629QQ	31.1	#VALUE!	C104H173N7O76	2735.99	complex	2	1										4506	47075	108905	16350	70252	61062	53823	16862	30416	36647	28665	28808	19125	28813	551309
H6N5F1S2	G11629QQ	33.2	#VALUE!	C104H173N7O76	2735.99	complex	2	1										1435	9424	23380	2790	21081	15624	17000	6145	15030	13148	11144	9096	5127	9287	159711
H6N5F1S3Su1	G85618VM	34.8	No MSMS	C115H190N8O84	3027.08	complex	3	1			1															5280		9475	11919	7211		33885
H6N5S2F2	G33791AF	33.6	#VALUE!	C110H183N7O80	2882.05	complex	2	2						1					18768	47289	5718	46787	40954		16604	22400	19515	15854	11540	13830	11134	270393
H6N5S2F2	G33791AF	30.2	#VALUE!	C110H183N7O80	2882.05	complex	2	2						1					11503	28522	6344	23017	14697	24781	11184	14901	16076	9429	12901	6100	9541	188996
H6N5S2F2	G33791AF	31	#VALUE!	C110H183N7O80	2882.05	complex	2	2						1					9763	23710	3503	17103	12786	13669	3699	7002	7873	8464	7150	3090	10392	128204
H6N5S2F2	G33791AF	31.4	#VALUE!	C110H183N7O80	2882.05	complex	2	2						2					8871	14927	2642	18955	14252	10724	3717	7885	6376	5186	8090	2649	2393	106667
H6N5S2F2	G33791AF	36.1	#VALUE!	C110H183N7O80	2882.05	complex	2	2						1					4540	17126		14583	9032	15138	5791	8463	4492	7715	10268	0	3330	100478
H6N5S2F2	G33791AF	35	#VALUE!	C110H183N7O80	2882.05	complex	2	2						1					9353	20663	2702	14401	8583	9294	3970	8198	5674	4686	4377	3670	2870	98441
H6N5S2F2	G33791AF	32.3	#VALUE!	C110H183N7O80	2882.05	complex	2	1											3221	6872	1353	8491	6448	4500	2749	4537	4541	3146	3548	1979	2187	53572
H6N5S3F1	G15169WU	38.3	#VALUE!	C115H190N8O84	3027.08	complex	3	1												62959	18691	385895	283265	390774	150076	270213	245212	207721	166515	120269	90913	2392503
H6N5S3F1	G15169WU	41.1	#VALUE!	C115H190N8O84	3027.08	complex	3	1												60660	7975	163203	126699	173206	80277	113663	123594	81838	71320	53359	27205	1082999
H6N5S3F1	G15169WU	39.2	#VALUE!	C115H190N8O84	3027.08	complex	3	1												59647	4597	139540	112438	147140	60977	124991	114237	89433	89618	68465	20511	1031594
H6N5S3F1	G15169WU	40.3	#VALUE!	C115H190N8O84	3027.08	complex	3	1											0	46861	4329	106289	85669	110653	59937	91074	85034	81366	51783	39519	9767	772281
H6N6F1	G70375MX	24.8	#VALUE!	C90H152N6O65	2356.88	complex		1				1			57847	25054	10355	6033	20892	15558	2278	3592	5270	4857		2914	1889	2112	3150	2338	9028	173167
H6N6F1	G70375MX	25.6	#VALUE!	C90H152N6O65	2356.88	complex		1				1			38872	14962	4435	3887	11640	8323	1407	5569	3297	3830	1807	2073	1362	1587	1822	2422	5885	113180
H6N6S1F1	G31596VW	29.2	#VALUE!	C101H169N7O73	2647.97	complex	1	1									8209		30492	18186		8385	9916	10088	3361	6367	5687	2408	3014	3412	13694	123219
H6N6S2F1	G57888GL	29.8	#VALUE!	C112H186N8O81	2939.07	complex	2	1											8134	13458	2726	9552	5042	7576	3870	6082	5153	6020	5955	0		73568
H6N6S2F1	G57888GL	26.1	#VALUE!	C112H186N8O81	2939.07	complex	2	1												4972		7910	9074	5431	3535	7587	7571	6154	5438	3116	1104	61892
H6N6S2F1	G57888GL	22.9	#VALUE!	C112H186N8O81	2939.07	complex	2	1												5190		3665	3373	6658	3772	5041		5060	6271	5114	701	44845
H6N6S2F1	G57888GL	30.8	#VALUE!	C112H186N8O81	2939.07	complex	2	1													1213	5219	4847	6490	1735	5220	4438	2095	4785	3024		39066
H6N6S2F1	G57888GL	25.7	#VALUE!	C112H186N8O81	2939.07	complex	2	1												4491		4110	4317	3858	2388	4293	3754	4364	3840	2198	1293	38906
H6N6S3F3	G35107SO	39.2	#VALUE!	C135H223N9O97	3522.28	complex	4	3						2												10349	10062	9632	9469	11621		51133
H6N6S3F3	G35107SO	38.4	#VALUE!	C135H223N9O97	3522.28	complex	4	3						2									0			3971	2867	5240	9375	10556		32009
H6N7S3F1	G96170OK	29.9	No MSMS	C131H216N10O94	3433.24	complex	3	1																6469	5383	8822	7474	9262	11708	6316		55434
H6N7S3F1	G96170OK	38.5	No MSMS	C131H216N10O94	3433.24	complex	3	1																6656	6466	7798	7243	7063	6175	4116	4811	50328
H6N7S3F1	G96170OK	33.4	No MSMS	C131H216N10O94	3433.24	complex	3	1																8758	2914	8049	8323	9231	8024	4362		49661
H6N7S3F1	G96170OK	27.7	No MSMS	C131H216N10O94	3433.24	complex	3	1															0	2877		2708		1122	1862	2499		11068
H7N6F1S1	G34617SM	30.5	#VALUE!	C107H179N7O78	2810.03	complex	1	1							16059	24618	2924	19505	69769	89382	13791	50067	45581	29333	14076	19026	14440	15961	15781	9873	42008	492194
H7N6F1S1	G34617SM	31.1	#VALUE!	C107H179N7O78	2810.03	complex	1	1							111443	24951	21176	20297	71187	89631	2348	24995	13008	6730	8936	4087	5251	8130	16868	6426		435464
H7N6F1S1	G34617SM	27.5	#VALUE!	C107H179N7O78	2810.03	complex	1	1							100477	18082	18949	15372	50847	45908	6348	26731	20324	19836	7229	9131	11705	6536	12218	10049	22245	401987
H7N6F1S1	G34617SM	32	#VALUE!	C107H179N7O78	2810.03	complex	1	1							1683	5279	4249	1997	12393	18342	4014	8468	6702	6304	2665	7497	7155	22002	1920	17976	14087	142733
H7N6F1S1	G34617SM	32.7	#VALUE!	C107H179N7O78	2810.03	complex	1	1							2926	5287	4365		9444	12481	2045	3446	5320	5938	1442	2849	3677	3235	3286	3479	9393	78613
H7N6F1S4	G69834CE	43.1	#VALUE!	C140H230N10O102	3683.31	complex	4	1	1													92956	118292	270483	174037	383034	281035	410717	399273	311279	55916	2497022
H7N6F1S4	G69834CE	44.9	#VALUE!	C140H230N10O102	3683.31	complex	4	1	1			1										63598	84525	181321	110959	258681	202011	271395	270286	181668	22949	1647393
H7N6F1S4Su1		39.9	#VALUE!	C140H230N10O102	3683.31	complex	4	1			1																	12076	25183	28015		65274
H7N6F1S4Su1		41.4	#VALUE!	C140H230N10O102	3683.31	complex	4	1			1																	8150	28323	27152		63625
H7N6S2F1	G64394MX	31.6	#VALUE!	C118H196N8O86	3101.12	complex	2	1										6586	56767	91331	16182	76233	62415	75591	26005	44666	47983	35313	37240	20009	51957	648278
H7N6S2F1	G64394MX	33.2	#VALUE!	C118H196N8O86	3101.12	complex	2	1										3703	52043	87679	11227	67243	56166	57732	22933	43894	32361	29193	31651	22938	48560	567323
H7N6S2F1	G64394MX	37	#VALUE!	C118H196N8O86	3101.12	complex	2	1										4781	49336	82418	8574	66308	44142	48574	15842	36593	32336	31233	24494	19885	24265	488781
H7N6S2F1	G64394MX	34.7	#VALUE!	C118H196N8O86	3101.12	complex	2	1										3072	36206	66341	6245	49115	36364	35852	14434	25255	30680	22240	16066	12949	32284	387103
H7N6S2F1	G64394MX	36.2	#VALUE!	C118H196N8O86	3101.12	complex	2	1										1222	7868	15764	1963	14264	6376	10944	5386	10547	10114	6281	8665	3598	12117	115109
H7N6S2F2	G31665QC	32.5	#VALUE!	C124H206N8O90	3247.18	complex	2	2				2		1					11355	19562	2853	16455	12226	16412	5660	10480	9896	1678	6589	5678	9975	128819
H7N6S2F2	G31665QC	35.7	#VALUE!	C124H206N8O90	3247.18	complex	2	2				2		2					8518	11702	3007	16268	13031	13126	5325	12668	11202	6929	9408	7147	5133	123464
H7N6S2F2	G31665QC	34.5	#VALUE!	C124H206N8O90	3247.18	complex	2	2				2		1					8129	10298		18148	12956	13268	3535	11734	10049	6807	6380	5057	7351	113712
H7N6S2F2	G31665QC	37.9	#VALUE!	C124H206N8O90	3247.18	complex	2	2				1		1					5383	9713		10542	8869	9316	3264	9181	8107	4147	5269	3521	0	77312
H7N6S3F1	G39595FH	38.5	#VALUE!	C134H220N10O97	3521.26	complex	3	1												118354	21509	246084	182945	264108	110369	241712	223768	209164	213692	145027	137482	2114214
H7N6S3F1	G39595FH	40.9	#VALUE!	C134H220N10O97	3521.26	complex	3	1												46233	2216	103579	75243	114638	53065	106449	112611	91010	92605	50006	38404	886059
H7N6S3F1	G39595FH	50.2	#VALUE!	C134H220N10O97	3521.26	complex	3	1												21953		51058	40799	44087	20623	38116	34186	22585	16055	18417		307879
H7N6S3F2	G89205CJ	39.2	No MSMS	C135H223N9O98	3538.27	complex	3	2						1								15430	13064	18649	7602	15853	15116	12616	20347	10226	2211	131114
H7N6S3F2	G89205CJ	40.2	No MSMS	C135H223N9O98	3538.27	complex	3	2						1								11626	10184	14058	4123	13169	10511	12526	9574	5474	1926	93171
H7N6S3F2	G89205CJ	38.3	No MSMS	C135H223N9O98	3538.27	complex	3	2						1								7486	6312	12171	5010	11841	11404	8009	5092	5298		72623
H7N6S3F2	G89205CJ	38.5	No MSMS	C135H223N9O98	3538.27	complex	3	2						1								5926	5220	8107	5232	8263	7563	5789	8439	2218	3092	59849
H7N6S3F2	G89205CJ	39.8	No MSMS	C135H223N9O98	3538.27	complex	3	2						1								10468	4839	12129		10480	4122	7422	6952	2177		58589
H7N6S3F2	G89205CJ	41.3	No MSMS	C135H223N9O98	3538.27	complex	3	2						1								10994	5336	7894	4614	9815		7102	8007	4679		58441
H8N7F1S4	G57581QG	53	#VALUE!	C154H253N11O112	4048.44	complex	4	1				1										11583	12054	37840	25080	49996	50530	42267	36572	29017	7016	301955
H8N7F1S4	G57581QG	42	#VALUE!	C154H253N11O112	4048.44	complex	2	1				1									0	8364	9501	18706	9882	22499	22077	21988	17481	15473	3073	149044
H8N7F1S4	G57581QG	47.5	#VALUE!	C154H253N11O112	4048.44	complex	4	1														8863		10013	2820	10350	10343	6780	5945	3331	3200	61645
H8N7F1S4	G57581QG	48.8	#VALUE!	C154H253N11O112	4048.44	complex	4	1														6444			3974	8096	5524	8152	7929	4903		45022
								170						26
