# Supplementary material for: The molecular basis of immunosuppression by soluble CD52 is defined by interactions of N-linked and O-linked glycans with HMGB1 box B
Source: J Biol Chem. 2025 Feb 25;301(4):108350. doi: 10.1016/j.jbc.2025.108350 (PMC11982460; doi:10.1016/j.jbc.2025.108350)
Supplement: Table_S2 [file mmc2.xlsx]

## Sheet: 2
Table S2 O-glycan isomer peak area
Glycan composition	Glytoucan ID	PGC-LC retention time	Glycan cartoon	Molecular formula	[Mass]	17	18	19	20	21	22	23	24	25	26	27	28	29	30	31	32	33	34	35	inactive
H1N1S1	G49582PC	12.6	#VALUE!	C25H44N2O19	676.254		542	1114	974		1635	1513	6501	71	1570	1826	1432	3415	2068	6586	10090	16348	4376	980	1315
H1N1S1	G49582PC	13.4	#VALUE!	C25H44N2O19	676.254	1692	6089	15623	8614	8860	24120	12754	29797	1004	17445	8567	13399	10003	10598	11902	17727	44269	26824	9654	4276
H1N1S2	G63110FE	13.9	#VALUE!	C36H61N3O27	967.349		5164	8532	8775	5338	22528	34971	43534		50562	26081	58397	48436	46150	97528	102876	155687	81917	34337	14969
H1N2S1	G55507CF	19.8	#VALUE!	C33H57N3O24	879.333	2592							5300	4797	8849	4467	9356	8731	14474	23870	23102	26394	20958	9450	7615
H2N2	G64973KT	13.6	#VALUE!	C28H50N2O21	750.291	151	3169	1277	1309		2595	2894	6871	508	7820	1003	3591	3776	5370	5657	19132	21991	4531	3046	6671
H2N2S1	G10651WD	16	#VALUE!	C39H67N3O29	1041.39	2649	4797	6200	4520	3315	18355	24131	32798	3714	41036	14291	26357	29934	40754	45193	79012	101027	45519	19944	22453
H2N2S1	G10651WD	19	#VALUE!	C39H67N3O29	1041.39						3915	5986	18417		23175	9244	20165	26271	52159	57185	92487	112015	40747	24651	35095
H2N2S2	G52120NK	23	#VALUE!	C50H84N4O37	1332.48						15326	46487	68756		118696	60403	167510	129774	209473	267786	271896	361529	280588	117810	130785
