# Supplementary material for: The molecular basis of immunosuppression by soluble CD52 is defined by interactions of N-linked and O-linked glycans with HMGB1 box B
Source: J Biol Chem. 2025 Feb 25;301(4):108350. doi: 10.1016/j.jbc.2025.108350 (PMC11982460; doi:10.1016/j.jbc.2025.108350)
Supplement: Table_S3 [file mmc3.xlsx]

## Sheet: 3
Table S3 - Sequence information of recombinant and native CD52
Description	No. of AA	Sequence
native soluble CD52	12	GQNDTSQTSSPS
Human Campath antigen 1	61	MKRFLFLLLTISLLVMVQIQTGLSGQNDTSQTSSPSASSNISGGIFLFFVANAIIHLFCFS
recombant CD52-Fc	299	MKRFLFLLLTISLLVMVQIQTGLSGQNDTSQTSSPSGGSGGLEVLFQGPIEGRGGGGGDPKSCDKPHTCPLCPAPPVAGPSVFLFPPKPKDTLMISRTPEVTCVVVDVSHEDPEVKFNWYVDGVEVHNAKTKPREEQYNSTYRVVSVLTVLHQDWLNGKEYKCKVSNKGLPSSIEKTISKAKGQPREPQVYTLPPSRDELTKNQVSLTCLVKGFYPSDIAVEWESNGQPENNYKATPPVLDSDGSFFLYSKLTVDKSRWQQGKVFSCSVMHEALHNHYTQKSLSLSPGKSAWSHPQFEK
FXa-cleaved rCD52	29	GQNDTSQTSSPSGGSGGLEVLFQGPIEGR
deamidated Fxa-rCD52	29	GQDDTSQTSSPSGGSGGLEVLFQGPIEGR
HMGB1-Box A	89	PRGKMSSYAFFVQTCREEHKKKHPDASVNFSEFSKKCSERWKTMSAKEKGKFEDMAKADKARYEREMKTYIPPKGETKKKFKDPNAPKR
HMGB1-Box B	77	KKKFKDPNAPKRPPSAFFLFCSEYRPKIKGEHPGLSIGDVAKKLGEMWNNTAADDKQPYEKKAAKLKEKYEKDIAAY
