# Supplementary material for: The molecular basis of immunosuppression by soluble CD52 is defined by interactions of N-linked and O-linked glycans with HMGB1 box B
Source: J Biol Chem. 2025 Feb 25;301(4):108350. doi: 10.1016/j.jbc.2025.108350 (PMC11982460; doi:10.1016/j.jbc.2025.108350)
Supplement: Table_S4 [file mmc4.xlsx]

## Sheet: 4
Supplementary 4 - Identified and filtered CD52 glycoPSMs from O-Pair
Spectrum	Spectrum File	Peptide	Modified Peptide	Extended Peptide	Prev AA	Next AA	Peptide Length	Charge	Retention	Observed Mass	Calibrated Observed Mass	Observed M/Z	Calibrated Observed M/Z	Calculated Peptide Mass	Calculated M/Z	Delta Mass	Expectation	Hyperscore	Nextscore	Probability	Number of Enzymatic Termini	Number of Missed Cleavages	Protein Start	Protein End	Intensity	Assigned Modifications	Observed Modifications	O-Pair Score	Number of Glycans	Total Glycan Composition	Glycan Site Composition(s)	Confidence Level	Site Probabilities	138/144 Ratio	Has N-Glyc Sequon	Paired Scan Num	Purity	Is Unique	Protein	Protein ID	Entry Name	Gene	Protein Description	Mapped Genes	Mapped Proteins	source_file
221014_CD52_ogpep_17.04837.04837.4	C:\Users\s3001013\Videos\MSFragger_Output\CD52_paired_scan\221014_CD52_ogpep_17_1\interact.pep.xml	GQDDTSQTSSPSGGSGGLEVLFQGPIEGR	GQDDTSQT[831]SSPSGGSGGLEVLFQGPIEGR	.GQDDTSQTSSPSGGSGGLEVLFQGPIEGR.	-	-	29	4	1361.6875	3592.5896	3592.5896	899.1547	899.1547	3592.5911	899.1551	-0.0015	0.00000000000000	92.3970	51.3970	1.0000	2	0	1	29	0.0000	8T(730.2644)		42.1437	1	HexNAc(2)Hex(2)	N2H2	Level1	[8,N2H2,1.000]	4.4821856024193725	False	4839	0.00	true	sp|P31358|CD52_Fxa_cleave_deamidated	P31358						./221014_CD52_ogpep_17_1/psm.tsv
221014_CD52_ogpep_17.04981.04981.3	C:\Users\s3001013\Videos\MSFragger_Output\CD52_paired_scan\221014_CD52_ogpep_17_1\interact.pep.xml	GQDDTSQTSSPSGGSGGLEVLFQGPIEGR	GQDDTSQT[304]SSPSGGSGGLEVLFQGPIEGR	.GQDDTSQTSSPSGGSGGLEVLFQGPIEGR.	-	-	29	3	1387.7142	3065.4028	3065.4028	1022.8082	1022.8082	3065.4061	1022.8093	-0.0033	0.00000000000000	67.0020	48.1950	1.0000	2	0	1	29	0.0000	8T(203.0794)		29.1368	1	HexNAc(1)	N1	Level1	[8,N1,0.969]	0.9467856175404867	False	4984	0.00	true	sp|P31358|CD52_Fxa_cleave_deamidated	P31358						./221014_CD52_ogpep_17_1/psm.tsv
221014_CD52_ogpep_17.05091.05091.3	C:\Users\s3001013\Videos\MSFragger_Output\CD52_paired_scan\221014_CD52_ogpep_17_1\interact.pep.xml	GQDDTSQTSSPSGGSGGLEVLFQGPIEGR	GQDDTSQT[466]SSPSGGSGGLEVLFQGPIEGR	.GQDDTSQTSSPSGGSGGLEVLFQGPIEGR.	-	-	29	3	1401.5221	3227.4560	3227.4560	1076.8259	1076.8259	3227.4589	1076.8269	-0.0029	0.00000000000000	89.2480	50.9350	1.0000	2	0	1	29	0.0000	8T(365.1322)		29.1317	1	HexNAc(1)Hex(1)	N1H1	Level1	[8,N1H1,0.990]	0.9683063767738098	False	5093	0.00	true	sp|P31358|CD52_Fxa_cleave_deamidated	P31358						./221014_CD52_ogpep_17_1/psm.tsv
221014_CD52_ogpep_17.05156.05156.3	C:\Users\s3001013\Videos\MSFragger_Output\CD52_paired_scan\221014_CD52_ogpep_17_1\interact.pep.xml	GQDDTSQTSSPSGGSGGLEVLFQGPIEGR	GQDDTSQT[304]SSPSGGSGGLEVLFQGPIEGR	.GQDDTSQTSSPSGGSGGLEVLFQGPIEGR.	-	-	29	3	1410.1127	3066.4211	3066.4211	1023.1476	1023.1476	3065.4061	1022.8093	1.0150	0.00000000000000	80.3030	48.3120	1.0000	2	0	1	29	0.0000	8T(203.0794)		29.116	1	HexNAc(1)	N1	Level1	[8,N1,0.989]	0.9093170837633244	False	5159	0.00	true	sp|P31358|CD52_Fxa_cleave_deamidated	P31358						./221014_CD52_ogpep_17_1/psm.tsv
221014_CD52_ogpep_17.05312.05312.3	C:\Users\s3001013\Videos\MSFragger_Output\CD52_paired_scan\221014_CD52_ogpep_17_1\interact.pep.xml	GQDDTSQTSSPSGGSGGLEVLFQGPIEGR	GQDDTSQT[466]SSPSGGSGGLEVLFQGPIEGR	.GQDDTSQTSSPSGGSGGLEVLFQGPIEGR.	-	-	29	3	1432.8451	3227.4556	3227.4556	1076.8258	1076.8258	3227.4589	1076.8269	-0.0033	0.00000000000000	74.8960	43.9400	1.0000	2	0	1	29	0.0000	8T(365.1322)		27.1039	1	HexNAc(1)Hex(1)	N1H1	Level1	[8,N1H1,0.963]	1.0762780756114363	False	5315	0.00	true	sp|P31358|CD52_Fxa_cleave_deamidated	P31358						./221014_CD52_ogpep_17_1/psm.tsv
221014_CD52_ogpep_19.04901.04901.3	C:\Users\s3001013\Videos\MSFragger_Output\CD52_paired_scan\221014_CD52_ogpep_19_19\interact.pep.xml	GQDDTSQTSSPSGGSGGLEVLFQGPIEGR	GQDDTSQT[466]SSPSGGSGGLEVLFQGPIEGR	.GQDDTSQTSSPSGGSGGLEVLFQGPIEGR.	-	-	29	3	1429.5765	3227.4512	3227.4512	1076.8243	1076.8243	3227.4589	1076.8269	-0.0077	0.00000000000000	89.3710	49.3640	1.0000	2	0	1	29	0.0000	8T(365.1322)		27.1044	1	HexNAc(1)Hex(1)	N1H1	Level1	[8,N1H1,0.985]	0.9579924027768483	False	4904	0.00	true	sp|P31358|CD52_Fxa_cleave_deamidated	P31358						./221014_CD52_ogpep_19_19/psm.tsv
221014_CD52_ogpep_19.04912.04912.3	C:\Users\s3001013\Videos\MSFragger_Output\CD52_paired_scan\221014_CD52_ogpep_19_19\interact.pep.xml	GQDDTSQTSSPSGGSGGLEVLFQGPIEGR	GQDDTSQT[466]SSPSGGSGGLEVLFQGPIEGR	.GQDDTSQTSSPSGGSGGLEVLFQGPIEGR.	-	-	29	3	1431.1377	3228.4590	3228.4590	1077.1603	1077.1603	3227.4589	1076.8269	1.0001	0.00000000000000	83.5720	48.1360	1.0000	2	0	1	29	0.0000	8T(365.1322)		27.1013	1	HexNAc(1)Hex(1)	N1H1	Level1	[8,N1H1,0.989]	0.9697619985096071	False	4915	0.00	true	sp|P31358|CD52_Fxa_cleave_deamidated	P31358						./221014_CD52_ogpep_19_19/psm.tsv
221014_CD52_ogpep_19.04942.04942.3	C:\Users\s3001013\Videos\MSFragger_Output\CD52_paired_scan\221014_CD52_ogpep_19_19\interact.pep.xml	GQDDTSQTSSPSGGSGGLEVLFQGPIEGR	GQDDTSQT[466]SSPSGGSGGLEVLFQGPIEGR	.GQDDTSQTSSPSGGSGGLEVLFQGPIEGR.	-	-	29	3	1435.3104	3227.4540	3227.4540	1076.8253	1076.8253	3227.4589	1076.8269	-0.0048	0.00000000000000	81.1580	51.6330	1.0000	2	0	1	29	0.0000	8T(365.1322)		27.1108	1	HexNAc(1)Hex(1)	N1H1	Level1	[8,N1H1,0.957]	0.9605365638012048	False	4944	0.00	true	sp|P31358|CD52_Fxa_cleave_deamidated	P31358						./221014_CD52_ogpep_19_19/psm.tsv
221014_CD52_ogpep_19.05076.05076.3	C:\Users\s3001013\Videos\MSFragger_Output\CD52_paired_scan\221014_CD52_ogpep_19_19\interact.pep.xml	GQDDTSQTSSPSGGSGGLEVLFQGPIEGR	GQDDTSQT[466]SSPSGGSGGLEVLFQGPIEGR	.GQDDTSQTSSPSGGSGGLEVLFQGPIEGR.	-	-	29	3	1460.3646	3227.4526	3227.4526	1076.8248	1076.8248	3227.4589	1076.8269	-0.0063	0.00000000000000	63.4910	38.3660	1.0000	2	0	1	29	0.0000	8T(365.1322)		26.1518	1	HexNAc(1)Hex(1)	N1H1	Level1	[8,N1H1,0.985]	0.9685344353227011	False	5083	0.00	true	sp|P31358|CD52_Fxa_cleave_deamidated	P31358						./221014_CD52_ogpep_19_19/psm.tsv
221014_CD52_ogpep_20.05261.05261.4	C:\Users\s3001013\Videos\MSFragger_Output\CD52_paired_scan\221014_CD52_ogpep_20_18\interact.pep.xml	GQDDTSQTSSPSGGSGGLEVLFQGPIEGR	GQDDTSQT[831]SSPSGGSGGLEVLFQGPIEGR	.GQDDTSQTSSPSGGSGGLEVLFQGPIEGR.	-	-	29	4	1374.5610	3592.5872	3592.5872	899.1541	899.1541	3592.5911	899.1551	-0.0039	0.00000000000000	80.4790	46.5990	0.9990	2	0	1	29	0.0000	8T(730.2644)		38.1426	1	HexNAc(2)Hex(2)	N2H2	Level1	[8,N2H2,1.000]	5.125500189756187	False	5263	0.00	true	sp|P31358|CD52_Fxa_cleave_deamidated	P31358						./221014_CD52_ogpep_20_18/psm.tsv
221014_CD52_ogpep_20.05364.05364.4	C:\Users\s3001013\Videos\MSFragger_Output\CD52_paired_scan\221014_CD52_ogpep_20_18\interact.pep.xml	GQDDTSQTSSPSGGSGGLEVLFQGPIEGR	GQDDTSQT[466]SSPSGGSGGLEVLFQGPIEGR	.GQDDTSQTSSPSGGSGGLEVLFQGPIEGR.	-	-	29	4	1395.1548	3227.4520	3227.4520	807.8703	807.8703	3227.4589	807.8720	-0.0070	0.00000000000000	77.5740	44.1310	0.9993	2	0	1	29	0.0000	8T(365.1322)		43.2758	1	HexNAc(1)Hex(1)	N1H1	Level1	[8,N1H1,0.987]	0.9387729081993568	False	5368	0.00	true	sp|P31358|CD52_Fxa_cleave_deamidated	P31358						./221014_CD52_ogpep_20_18/psm.tsv
221014_CD52_ogpep_20.05614.05614.3	C:\Users\s3001013\Videos\MSFragger_Output\CD52_paired_scan\221014_CD52_ogpep_20_18\interact.pep.xml	GQDDTSQTSSPSGGSGGLEVLFQGPIEGR	GQDDTSQT[466]SSPSGGSGGLEVLFQGPIEGR	.GQDDTSQTSSPSGGSGGLEVLFQGPIEGR.	-	-	29	3	1434.5657	3227.4507	3227.4507	1076.8242	1076.8242	3227.4589	1076.8269	-0.0082	0.00000000000000	74.9060	45.2020	1.0000	2	0	1	29	0.0000	8T(365.1322)		25.0958	1	HexNAc(1)Hex(1)	N1H1	Level1	[8,N1H1,0.987]	1.164982446428062	False	5619	0.00	true	sp|P31358|CD52_Fxa_cleave_deamidated	P31358						./221014_CD52_ogpep_20_18/psm.tsv
221014_CD52_ogpep_20.05698.05698.3	C:\Users\s3001013\Videos\MSFragger_Output\CD52_paired_scan\221014_CD52_ogpep_20_18\interact.pep.xml	GQDDTSQTSSPSGGSGGLEVLFQGPIEGR	GQDDTSQT[466]SSPSGGSGGLEVLFQGPIEGR	.GQDDTSQTSSPSGGSGGLEVLFQGPIEGR.	-	-	29	3	1450.9600	3227.4482	3227.4482	1076.8233	1076.8233	3227.4589	1076.8269	-0.0107	0.00000000000000	77.7860	48.0310	1.0000	2	0	1	29	0.0000	8T(365.1322)		26.0823	1	HexNAc(1)Hex(1)	N1H1	Level1	[8,N1H1,0.983]	1.3336838329950662	False	5705	0.00	true	sp|P31358|CD52_Fxa_cleave_deamidated	P31358						./221014_CD52_ogpep_20_18/psm.tsv
221014_CD52_ogpep_21.04727.04727.3	C:\Users\s3001013\Videos\MSFragger_Output\CD52_paired_scan\221014_CD52_ogpep_21_17\interact.pep.xml	GQDDTSQTSSPSGGSGGLEVLFQGPIEGR	GQDDTSQT[466]SSPSGGSGGLEVLFQGPIEGR	.GQDDTSQTSSPSGGSGGLEVLFQGPIEGR.	-	-	29	3	1401.1359	3228.4590	3228.4590	1077.1603	1077.1603	3227.4589	1076.8269	1.0001	0.00000000000000	89.3420	48.2670	1.0000	2	0	1	29	0.0000	8T(365.1322)		28.1123	1	HexNAc(1)Hex(1)	N1H1	Level1	[8,N1H1,0.983]	1.0651580438903083	False	4730	0.00	true	sp|P31358|CD52_Fxa_cleave_deamidated	P31358						./221014_CD52_ogpep_21_17/psm.tsv
221014_CD52_ogpep_22.05395.05395.4	C:\Users\s3001013\Videos\MSFragger_Output\CD52_paired_scan\221014_CD52_ogpep_22_16\interact.pep.xml	GQDDTSQTSSPSGGSGGLEVLFQGPIEGR	GQDDTSQT[831]SSPSGGSGGLEVLFQGPIEGR	.GQDDTSQTSSPSGGSGGLEVLFQGPIEGR.	-	-	29	4	1363.4778	3592.5918	3592.5918	899.1552	899.1552	3592.5911	899.1551	0.0007	0.00000000000000	74.7980	42.4520	1.0000	2	0	1	29	0.0000	8T(730.2644)		33.1261	1	HexNAc(2)Hex(2)	N2H2	Level1	[8,N2H2,1.000]	4.757068351223859	False	5398	0.00	true	sp|P31358|CD52_Fxa_cleave_deamidated	P31358						./221014_CD52_ogpep_22_16/psm.tsv
221014_CD52_ogpep_22.05405.05405.4	C:\Users\s3001013\Videos\MSFragger_Output\CD52_paired_scan\221014_CD52_ogpep_22_16\interact.pep.xml	GQDDTSQTSSPSGGSGGLEVLFQGPIEGR	GQDDTSQT[831]SSPSGGSGGLEVLFQGPIEGR	.GQDDTSQTSSPSGGSGGLEVLFQGPIEGR.	-	-	29	4	1365.3240	3592.5913	3592.5913	899.1551	899.1551	3592.5911	899.1551	0.0002	0.00000000000000	83.5190	46.3930	1.0000	2	0	1	29	0.0000	8T(730.2644)		36.1445	1	HexNAc(2)Hex(2)	N2H2	Level1	[8,N2H2,1.000]	4.808121794612931	False	5407	0.00	true	sp|P31358|CD52_Fxa_cleave_deamidated	P31358						./221014_CD52_ogpep_22_16/psm.tsv
221014_CD52_ogpep_22.05452.05452.4	C:\Users\s3001013\Videos\MSFragger_Output\CD52_paired_scan\221014_CD52_ogpep_22_16\interact.pep.xml	GQDDTSQTSSPSGGSGGLEVLFQGPIEGR	GQDDTSQT[669]SSPSGGSGGLEVLFQGPIEGR	.GQDDTSQTSSPSGGSGGLEVLFQGPIEGR.	-	-	29	4	1374.6387	3430.5400	3430.5400	858.6423	858.6423	3430.5383	858.6419	0.0017	0.00000000000000	55.5060	32.8130	1.0000	2	0	1	29	0.0000	8T(568.2116)		32.1387	1	HexNAc(2)Hex(1)	N2H1	Level1	[8,N2H1,0.985]	3.947532735211755	False	5455	0.00	true	sp|P31358|CD52_Fxa_cleave_deamidated	P31358						./221014_CD52_ogpep_22_16/psm.tsv
221014_CD52_ogpep_22.05484.05484.4	C:\Users\s3001013\Videos\MSFragger_Output\CD52_paired_scan\221014_CD52_ogpep_22_16\interact.pep.xml	GQDDTSQTSSPSGGSGGLEVLFQGPIEGR	GQDDTSQT[669]SSPSGGSGGLEVLFQGPIEGR	.GQDDTSQTSSPSGGSGGLEVLFQGPIEGR.	-	-	29	4	1380.6808	3430.5366	3430.5366	858.6414	858.6414	3430.5383	858.6419	-0.0017	0.00000000000000	71.8270	42.1700	1.0000	2	0	1	29	0.0000	8T(568.2116)		28.1164	1	HexNAc(2)Hex(1)	N2H1	Level1	[8,N2H1,1.000]	2.5237095886624257	False	5488	0.00	true	sp|P31358|CD52_Fxa_cleave_deamidated	P31358						./221014_CD52_ogpep_22_16/psm.tsv
221014_CD52_ogpep_22.05501.05501.4	C:\Users\s3001013\Videos\MSFragger_Output\CD52_paired_scan\221014_CD52_ogpep_22_16\interact.pep.xml	GQDDTSQTSSPSGGSGGLEVLFQGPIEGR	GQDDTSQT[669]SSPSGGSGGLEVLFQGPIEGR	.GQDDTSQTSSPSGGSGGLEVLFQGPIEGR.	-	-	29	4	1383.8883	3430.5354	3430.5354	858.6411	858.6411	3430.5383	858.6419	-0.0029	0.00000000000000	57.8840	31.1900	1.0000	2	0	1	29	0.0000	8T(568.2116)		21.0878	1	HexNAc(2)Hex(1)	N2H1	Level1	[8,N2H1,0.974]	2.06699415477232	False	5503	0.00	true	sp|P31358|CD52_Fxa_cleave_deamidated	P31358						./221014_CD52_ogpep_22_16/psm.tsv
221014_CD52_ogpep_22.05744.05744.3	C:\Users\s3001013\Videos\MSFragger_Output\CD52_paired_scan\221014_CD52_ogpep_22_16\interact.pep.xml	GQDDTSQTSSPSGGSGGLEVLFQGPIEGR	GQDDTSQT[466]SSPSGGSGGLEVLFQGPIEGR	.GQDDTSQTSSPSGGSGGLEVLFQGPIEGR.	-	-	29	3	1419.8665	3227.4438	3227.4438	1076.8219	1076.8219	3227.4589	1076.8269	-0.0151	0.00000000000000	71.9870	46.2500	1.0000	2	0	1	29	0.0000	8T(365.1322)		22.0872	1	HexNAc(1)Hex(1)	N1H1	Level1	[8,N1H1,0.959]	0.8893436052141348	False	5747	0.00	true	sp|P31358|CD52_Fxa_cleave_deamidated	P31358						./221014_CD52_ogpep_22_16/psm.tsv
221014_CD52_ogpep_22.05810.05810.3	C:\Users\s3001013\Videos\MSFragger_Output\CD52_paired_scan\221014_CD52_ogpep_22_16\interact.pep.xml	GQDDTSQTSSPSGGSGGLEVLFQGPIEGR	GQDDTSQT[466]SSPSGGSGGLEVLFQGPIEGR	.GQDDTSQTSSPSGGSGGLEVLFQGPIEGR.	-	-	29	3	1428.6038	3227.4512	3227.4512	1076.8243	1076.8243	3227.4589	1076.8269	-0.0077	0.00000000000000	83.4700	48.0850	1.0000	2	0	1	29	0.0000	8T(365.1322)		24.1005	1	HexNAc(1)Hex(1)	N1H1	Level1	[8,N1H1,0.958]	1.004883968310828	False	5812	0.00	true	sp|P31358|CD52_Fxa_cleave_deamidated	P31358						./221014_CD52_ogpep_22_16/psm.tsv
221014_CD52_ogpep_22.05942.05942.3	C:\Users\s3001013\Videos\MSFragger_Output\CD52_paired_scan\221014_CD52_ogpep_22_16\interact.pep.xml	GQDDTSQTSSPSGGSGGLEVLFQGPIEGR	GQDDTSQT[466]SSPSGGSGGLEVLFQGPIEGR	.GQDDTSQTSSPSGGSGGLEVLFQGPIEGR.	-	-	29	3	1453.9033	3227.4540	3227.4540	1076.8253	1076.8253	3227.4589	1076.8269	-0.0048	0.00000000000000	83.5450	45.5660	1.0000	2	0	1	29	0.0000	8T(365.1322)		27.1095	1	HexNAc(1)Hex(1)	N1H1	Level1	[8,N1H1,0.955]	1.0184227512624824	False	5943	0.00	true	sp|P31358|CD52_Fxa_cleave_deamidated	P31358						./221014_CD52_ogpep_22_16/psm.tsv
221014_CD52_ogpep_23.05159.05159.4	C:\Users\s3001013\Videos\MSFragger_Output\CD52_paired_scan\221014_CD52_ogpep_23_15\interact.pep.xml	GQDDTSQTSSPSGGSGGLEVLFQGPIEGR	GQDDTSQT[831]SSPSGGSGGLEVLFQGPIEGR	.GQDDTSQTSSPSGGSGGLEVLFQGPIEGR.	-	-	29	4	1369.5292	3592.6096	3592.6096	899.1597	899.1597	3592.5911	899.1551	0.0185	0.00000000000000	61.4440	42.3110	1.0000	2	0	1	29	0.0000	8T(730.2644)		22.1183	1	HexNAc(2)Hex(2)	N2H2	Level1	[8,N2H2,1.000]	4.452610760423086	False	5164	0.00	true	sp|P31358|CD52_Fxa_cleave_deamidated	P31358						./221014_CD52_ogpep_23_15/psm.tsv
221014_CD52_ogpep_23.05169.05169.3	C:\Users\s3001013\Videos\MSFragger_Output\CD52_paired_scan\221014_CD52_ogpep_23_15\interact.pep.xml	GQDDTSQTSSPSGGSGGLEVLFQGPIEGR	GQDDTSQT[831]SSPSGGSGGLEVLFQGPIEGR	.GQDDTSQTSSPSGGSGGLEVLFQGPIEGR.	-	-	29	3	1371.4132	3592.5825	3592.5825	1198.5348	1198.5348	3592.5911	1198.5377	-0.0086	0.00000000000000	92.8680	52.8010	0.9994	2	0	1	29	0.0000	8T(730.2644)		23.0528	1	HexNAc(2)Hex(2)	N2H2	Level1	[8,N2H2,0.969]	12.575099553604357	False	5173	0.00	true	sp|P31358|CD52_Fxa_cleave_deamidated	P31358						./221014_CD52_ogpep_23_15/psm.tsv
221014_CD52_ogpep_23.05497.05497.3	C:\Users\s3001013\Videos\MSFragger_Output\CD52_paired_scan\221014_CD52_ogpep_23_15\interact.pep.xml	GQDDTSQTSSPSGGSGGLEVLFQGPIEGR	GQDDTSQT[466]SSPSGGSGGLEVLFQGPIEGR	.GQDDTSQTSSPSGGSGGLEVLFQGPIEGR.	-	-	29	3	1424.7341	3227.4575	3227.4575	1076.8264	1076.8264	3227.4589	1076.8269	-0.0014	0.00000000000000	77.6340	45.3770	0.9992	2	0	1	29	0.0000	8T(365.1322)		26.1023	1	HexNAc(1)Hex(1)	N1H1	Level1	[8,N1H1,0.970]	0.8724818786143311	False	5500	0.00	true	sp|P31358|CD52_Fxa_cleave_deamidated	P31358						./221014_CD52_ogpep_23_15/psm.tsv
221014_CD52_ogpep_23.05950.05950.4	C:\Users\s3001013\Videos\MSFragger_Output\CD52_paired_scan\221014_CD52_ogpep_23_15\interact.pep.xml	GQDDTSQTSSPSGGSGGLEVLFQGPIEGR	GQDDTSQT[960]SSPSGGSGGLEVLFQGPIEGR	.GQDDTSQTSSPSGGSGGLEVLFQGPIEGR.	-	-	29	4	1505.1691	3721.6292	3721.6292	931.4146	931.4146	3721.6337	931.4157	-0.0046	0.00000000000000	60.9760	32.8210	1.0000	2	0	1	29	0.0000	8T(859.3070)		22.1251	1	HexNAc(2)Hex(1)NeuAc(1)	N2H1A1	Level1	[8,N2H1A1,0.997]	2.894700141791787	False	5953	0.00	true	sp|P31358|CD52_Fxa_cleave_deamidated	P31358						./221014_CD52_ogpep_23_15/psm.tsv
221014_CD52_ogpep_23.05971.05971.4	C:\Users\s3001013\Videos\MSFragger_Output\CD52_paired_scan\221014_CD52_ogpep_23_15\interact.pep.xml	GQDDTSQTSSPSGGSGGLEVLFQGPIEGR	GQDDTSQT[960]SSPSGGSGGLEVLFQGPIEGR	.GQDDTSQTSSPSGGSGGLEVLFQGPIEGR.	-	-	29	4	1509.3740	3721.6323	3721.6323	931.4154	931.4154	3721.6337	931.4157	-0.0014	0.00000000000000	55.4510	31.1740	1.0000	2	0	1	29	0.0000	8T(859.3070)		22.1067	1	HexNAc(2)Hex(1)NeuAc(1)	N2H1A1	Level1	[8,N2H1A1,0.997]	2.3796244019904287	False	5974	0.00	true	sp|P31358|CD52_Fxa_cleave_deamidated	P31358						./221014_CD52_ogpep_23_15/psm.tsv
221014_CD52_ogpep_24.05038.05038.4	C:\Users\s3001013\Videos\MSFragger_Output\CD52_paired_scan\221014_CD52_ogpep_24_14\interact.pep.xml	GQDDTSQTSSPSGGSGGLEVLFQGPIEGR	GQDDTSQT[831]SSPSGGSGGLEVLFQGPIEGR	.GQDDTSQTSSPSGGSGGLEVLFQGPIEGR.	-	-	29	4	1374.7073	3592.5870	3592.5870	899.1540	899.1540	3592.5911	899.1551	-0.0042	0.00000000000000	83.4540	43.5280	1.0000	2	0	1	29	0.0000	8T(730.2644)		32.1449	1	HexNAc(2)Hex(2)	N2H2	Level1	[8,N2H2,1.000]	4.407284053126444	False	5045	0.00	true	sp|P31358|CD52_Fxa_cleave_deamidated	P31358						./221014_CD52_ogpep_24_14/psm.tsv
221014_CD52_ogpep_24.05765.05765.4	C:\Users\s3001013\Videos\MSFragger_Output\CD52_paired_scan\221014_CD52_ogpep_24_14\interact.pep.xml	GQDDTSQTSSPSGGSGGLEVLFQGPIEGR	GQDDTSQT[960]SSPSGGSGGLEVLFQGPIEGR	.GQDDTSQTSSPSGGSGGLEVLFQGPIEGR.	-	-	29	4	1503.3345	3721.6343	3721.6343	931.4159	931.4159	3721.6337	931.4157	0.0006	0.00000000000000	69.3090	42.3260	1.0000	2	0	1	29	0.0000	8T(859.3070)		26.0697	1	HexNAc(2)Hex(1)NeuAc(1)	N2H1A1	Level1	[8,N2H1A1,0.997]	3.2269375490422005	False	5768	0.00	true	sp|P31358|CD52_Fxa_cleave_deamidated	P31358						./221014_CD52_ogpep_24_14/psm.tsv
221014_CD52_ogpep_27.05578.05578.3	C:\Users\s3001013\Videos\MSFragger_Output\CD52_paired_scan\221014_CD52_ogpep_27_11\interact.pep.xml	GQDDTSQTSSPSGGSGGLEVLFQGPIEGR	GQDDTSQT[466]SSPSGGSGGLEVLFQGPIEGR	.GQDDTSQTSSPSGGSGGLEVLFQGPIEGR.	-	-	29	3	1426.4760	3229.4495	3229.4495	1077.4904	1077.4904	3227.4589	1076.8269	1.9906	0.00000000000000	61.2610	31.2880	1.0000	2	0	1	29	0.0000	8T(365.1322)		27.1665	1	HexNAc(1)Hex(1)	N1H1	Level1	[8,N1H1,0.964]	1.2220691666093604	False	5580	0.00	true	sp|P31358|CD52_Fxa_cleave_deamidated	P31358						./221014_CD52_ogpep_27_11/psm.tsv
221014_CD52_ogpep_29.05126.05126.4	C:\Users\s3001013\Videos\MSFragger_Output\CD52_paired_scan\221014_CD52_ogpep_29_9\interact.pep.xml	GQDDTSQTSSPSGGSGGLEVLFQGPIEGR	GQDDTSQT[831]SSPSGGSGGLEVLFQGPIEGR	.GQDDTSQTSSPSGGSGGLEVLFQGPIEGR.	-	-	29	4	1373.8026	3592.5903	3592.5903	899.1549	899.1549	3592.5911	899.1551	-0.0008	0.00000000000000	66.3930	41.0220	1.0000	2	0	1	29	0.0000	8T(730.2644)		33.1427	1	HexNAc(2)Hex(2)	N2H2	Level1	[8,N2H2,1.000]	4.816013736664049	False	5129	0.00	true	sp|P31358|CD52_Fxa_cleave_deamidated	P31358						./221014_CD52_ogpep_29_9/psm.tsv
221014_CD52_ogpep_29.05251.05251.4	C:\Users\s3001013\Videos\MSFragger_Output\CD52_paired_scan\221014_CD52_ogpep_29_9\interact.pep.xml	GQDDTSQTSSPSGGSGGLEVLFQGPIEGR	GQDDTSQT[466]SSPSGGSGGLEVLFQGPIEGR	.GQDDTSQTSSPSGGSGGLEVLFQGPIEGR.	-	-	29	4	1397.5756	3227.4587	3227.4587	807.8720	807.8720	3227.4589	807.8720	-0.0002	0.00000000000000	55.8270	27.5780	1.0000	2	0	1	29	0.0000	8T(365.1322)		33.235	1	HexNAc(1)Hex(1)	N1H1	Level1	[8,N1H1,0.985]	0.8573203030271475	False	5254	0.00	true	sp|P31358|CD52_Fxa_cleave_deamidated	P31358						./221014_CD52_ogpep_29_9/psm.tsv
221014_CD52_ogpep_29.06299.06299.3	C:\Users\s3001013\Videos\MSFragger_Output\CD52_paired_scan\221014_CD52_ogpep_29_9\interact.pep.xml	GQDDTSQTSSPSGGSGGLEVLFQGPIEGR	GQDDTSQT[466]SSPSGGSGGLEVLFQGPIEGR	.GQDDTSQTSSPSGGSGGLEVLFQGPIEGR.	-	-	29	3	1589.2612	3227.4487	3227.4487	1076.8235	1076.8235	3227.4589	1076.8269	-0.0102	0.00000000000000	92.3590	51.2110	1.0000	2	0	1	29	0.0000	8T(365.1322)		27.1257	1	HexNAc(1)Hex(1)	N1H1	Level1	[8,N1H1,0.982]	1.0379575313973952	False	6306	0.00	true	sp|P31358|CD52_Fxa_cleave_deamidated	P31358						./221014_CD52_ogpep_29_9/psm.tsv
221014_CD52_ogpep_31.05006.05006.3	C:\Users\s3001013\Videos\MSFragger_Output\CD52_paired_scan\221014_CD52_ogpep_31_7\interact.pep.xml	GQDDTSQTSSPSGGSGGLEVLFQGPIEGR	GQDDTSQT[831]SSPSGGSGGLEVLFQGPIEGR	.GQDDTSQTSSPSGGSGGLEVLFQGPIEGR.	-	-	29	3	1364.0685	3592.5981	3592.5981	1198.5400	1198.5400	3592.5911	1198.5377	0.0070	0.00000000000000	78.1710	46.3240	0.9997	2	0	1	29	0.0000	8T(730.2644)		24.0696	1	HexNAc(2)Hex(2)	N2H2	Level1	[8,N2H2,0.951]	12.066856996801738	False	5010	0.00	true	sp|P31358|CD52_Fxa_cleave_deamidated	P31358						./221014_CD52_ogpep_31_7/psm.tsv
221014_CD52_ogpep_31.05038.05038.4	C:\Users\s3001013\Videos\MSFragger_Output\CD52_paired_scan\221014_CD52_ogpep_31_7\interact.pep.xml	GQDDTSQTSSPSGGSGGLEVLFQGPIEGR	GQDDTSQT[831]SSPSGGSGGLEVLFQGPIEGR	.GQDDTSQTSSPSGGSGGLEVLFQGPIEGR.	-	-	29	4	1370.3584	3592.5938	3592.5938	899.1557	899.1557	3592.5911	899.1551	0.0026	0.00000000000000	69.0710	39.4030	1.0000	2	0	1	29	0.0000	8T(730.2644)		31.1467	1	HexNAc(2)Hex(2)	N2H2	Level1	[8,N2H2,0.999]	5.181452441414603	False	5042	0.00	true	sp|P31358|CD52_Fxa_cleave_deamidated	P31358						./221014_CD52_ogpep_31_7/psm.tsv
221014_CD52_ogpep_31.05066.05066.4	C:\Users\s3001013\Videos\MSFragger_Output\CD52_paired_scan\221014_CD52_ogpep_31_7\interact.pep.xml	GQDDTSQTSSPSGGSGGLEVLFQGPIEGR	GQDDTSQT[831]SSPSGGSGGLEVLFQGPIEGR	.GQDDTSQTSSPSGGSGGLEVLFQGPIEGR.	-	-	29	4	1375.9490	3592.5947	3592.5947	899.1560	899.1560	3592.5911	899.1551	0.0036	0.00000000000000	63.6130	38.1360	1.0000	2	0	1	29	0.0000	8T(730.2644)		29.1368	1	HexNAc(2)Hex(2)	N2H2	Level1	[8,N2H2,0.999]	5.324731911439671	False	5069	0.00	true	sp|P31358|CD52_Fxa_cleave_deamidated	P31358						./221014_CD52_ogpep_31_7/psm.tsv
221014_CD52_ogpep_31.05701.05701.4	C:\Users\s3001013\Videos\MSFragger_Output\CD52_paired_scan\221014_CD52_ogpep_31_7\interact.pep.xml	GQDDTSQTSSPSGGSGGLEVLFQGPIEGR	GQDDTSQT[960]SSPSGGSGGLEVLFQGPIEGR	.GQDDTSQTSSPSGGSGGLEVLFQGPIEGR.	-	-	29	4	1489.6288	3721.6335	3721.6335	931.4157	931.4157	3721.6337	931.4157	-0.0002	0.00000000000000	48.7910	35.7820	1.0000	2	0	1	29	0.0000	8T(859.3070)		20.0673	1	HexNAc(2)Hex(1)NeuAc(1)	N2H1A1	Level1	[8,N2H1A1,0.998]	2.8982527006716228	False	5705	0.00	true	sp|P31358|CD52_Fxa_cleave_deamidated	P31358						./221014_CD52_ogpep_31_7/psm.tsv
221014_CD52_ogpep_32.04852.04852.4	C:\Users\s3001013\Videos\MSFragger_Output\CD52_paired_scan\221014_CD52_ogpep_32_6\interact.pep.xml	GQDDTSQTSSPSGGSGGLEVLFQGPIEGR	GQDDTSQT[831]SSPSGGSGGLEVLFQGPIEGR	.GQDDTSQTSSPSGGSGGLEVLFQGPIEGR.	-	-	29	4	1362.6950	3592.6008	3592.6008	899.1575	899.1575	3592.5911	899.1551	0.0097	0.00000000000000	50.4330	27.5590	1.0000	2	0	1	29	0.0000	8T(730.2644)		30.127	1	HexNAc(2)Hex(2)	N2H2	Level1	[8,N2H2,0.999]	4.978162734339641	False	4856	0.00	true	sp|P31358|CD52_Fxa_cleave_deamidated	P31358						./221014_CD52_ogpep_32_6/psm.tsv
221014_CD52_ogpep_32.04860.04860.4	C:\Users\s3001013\Videos\MSFragger_Output\CD52_paired_scan\221014_CD52_ogpep_32_6\interact.pep.xml	GQDDTSQTSSPSGGSGGLEVLFQGPIEGR	GQDDTSQT[831]SSPSGGSGGLEVLFQGPIEGR	.GQDDTSQTSSPSGGSGGLEVLFQGPIEGR.	-	-	29	4	1364.4323	3592.5928	3592.5928	899.1555	899.1555	3592.5911	899.1551	0.0017	0.00000000000000	50.1610	30.0720	1.0000	2	0	1	29	0.0000	8T(730.2644)		32.1273	1	HexNAc(2)Hex(2)	N2H2	Level1	[8,N2H2,0.999]	4.624425547823694	False	4862	0.00	true	sp|P31358|CD52_Fxa_cleave_deamidated	P31358						./221014_CD52_ogpep_32_6/psm.tsv
221014_CD52_ogpep_32.04900.04900.4	C:\Users\s3001013\Videos\MSFragger_Output\CD52_paired_scan\221014_CD52_ogpep_32_6\interact.pep.xml	GQDDTSQTSSPSGGSGGLEVLFQGPIEGR	GQDDTSQT[831]SSPSGGSGGLEVLFQGPIEGR	.GQDDTSQTSSPSGGSGGLEVLFQGPIEGR.	-	-	29	4	1372.5875	3592.5940	3592.5940	899.1558	899.1558	3592.5911	899.1551	0.0029	0.00000000000000	77.6410	42.2460	1.0000	2	0	1	29	0.0000	8T(730.2644)		30.1412	1	HexNAc(2)Hex(2)	N2H2	Level1	[8,N2H2,1.000]	4.487278086323917	False	4904	0.00	true	sp|P31358|CD52_Fxa_cleave_deamidated	P31358						./221014_CD52_ogpep_32_6/psm.tsv
221014_CD52_ogpep_32.04998.04998.4	C:\Users\s3001013\Videos\MSFragger_Output\CD52_paired_scan\221014_CD52_ogpep_32_6\interact.pep.xml	GQDDTSQTSSPSGGSGGLEVLFQGPIEGR	GQDDTSQT[466]SSPSGGSGGLEVLFQGPIEGR	.GQDDTSQTSSPSGGSGGLEVLFQGPIEGR.	-	-	29	4	1391.4437	3227.4600	3227.4600	807.8723	807.8723	3227.4589	807.8720	0.0011	0.00000000000000	42.7900	25.4550	1.0000	2	0	1	29	0.0000	8T(365.1322)		22.1552	1	HexNAc(1)Hex(1)	N1H1	Level1	[8,N1H1,0.935]	0.9430144522168743	False	5002	0.00	true	sp|P31358|CD52_Fxa_cleave_deamidated	P31358						./221014_CD52_ogpep_32_6/psm.tsv
221014_CD52_ogpep_33.04950.04950.4	C:\Users\s3001013\Videos\MSFragger_Output\CD52_paired_scan\221014_CD52_ogpep_33_5\interact.pep.xml	GQDDTSQTSSPSGGSGGLEVLFQGPIEGR	GQDDTSQT[831]SSPSGGSGGLEVLFQGPIEGR	.GQDDTSQTSSPSGGSGGLEVLFQGPIEGR.	-	-	29	4	1367.6753	3592.6170	3592.6170	899.1615	899.1615	3592.5911	899.1551	0.0258	0.00000000000000	53.0980	33.9290	0.9997	2	0	1	29	0.0000	8T(730.2644)		24.1067	1	HexNAc(2)Hex(2)	N2H2	Level1	[8,N2H2,0.978]	4.861801327582915	False	4952	0.00	true	sp|P31358|CD52_Fxa_cleave_deamidated	P31358						./221014_CD52_ogpep_33_5/psm.tsv
221014_CD52_ogpep_34.04098.04098.3	C:\Users\s3001013\Videos\MSFragger_Output\CD52_paired_scan\221014_CD52_ogpep_34_4\interact.pep.xml	GQDDTSQTSSPSGGSGGLEVL	GQDDTSQT[466]SSPSGGSGGLEVL	.GQDDTSQTSSPSGGSGGLEVL.FQGPIEGR	-	F	21	3	1201.1742	2343.0083	2343.0083	782.0100	782.0100	2343.0084	782.0100	-0.0002	0.00000000000000	44.5580	14.8350	1.0000	1	0	1	21	0.0000	8T(365.1322)		30.1553	1	HexNAc(1)Hex(1)	N1H1	Level1	[8,N1H1,0.985]	0.9751829245080509	False	4101	0.00	true	sp|P31358|CD52_Fxa_cleave_deamidated	P31358						./221014_CD52_ogpep_34_4/psm.tsv
221014_CD52_ogpep_34.04338.04338.3	C:\Users\s3001013\Videos\MSFragger_Output\CD52_paired_scan\221014_CD52_ogpep_34_4\interact.pep.xml	GQDDTSQTSSPSGGSGGLEVL	GQDDTSQT[757]SSPSGGSGGLEVL	.GQDDTSQTSSPSGGSGGLEVL.FQGPIEGR	-	F	21	3	1240.9436	2634.1023	2634.1023	879.0414	879.0414	2634.1038	879.0418	-0.0016	0.00000000000000	53.7960	18.6340	1.0000	1	0	1	21	0.0000	8T(656.2276)		23.1029	1	HexNAc(1)Hex(1)NeuAc(1)	N1H1A1	Level1	[8,N1H1A1,0.988]	0.963191044060709	False	4342	0.00	true	sp|P31358|CD52_Fxa_cleave_deamidated	P31358						./221014_CD52_ogpep_34_4/psm.tsv
221014_CD52_ogpep_34.04574.04574.3	C:\Users\s3001013\Videos\MSFragger_Output\CD52_paired_scan\221014_CD52_ogpep_34_4\interact.pep.xml	GQDDTSQTSSPSGGSGGLEVL	GQDDTSQT[757]SSPSGGSGGLEVL	.GQDDTSQTSSPSGGSGGLEVL.FQGPIEGR	-	F	21	3	1287.7180	2635.1436	2635.1436	879.3885	879.3885	2634.1038	879.0418	1.0397	0.00156943900000	16.2020	9.1840	1.0000	1	0	1	21	0.0000	8T(656.2276)		23.0922	1	HexNAc(1)Hex(1)NeuAc(1)	N1H1A1	Level1	[8,N1H1A1,0.953]	1.0598806357065957	False	4577	0.00	true	sp|P31358|CD52_Fxa_cleave_deamidated	P31358						./221014_CD52_ogpep_34_4/psm.tsv
221014_CD52_ogpep_34.05239.05239.3	C:\Users\s3001013\Videos\MSFragger_Output\CD52_paired_scan\221014_CD52_ogpep_34_4\interact.pep.xml	GQDDTSQTSSPSGGSGGLEVLFQGPIEGR	GQDDTSQT[304]SSPSGGSGGLEVLFQGPIEGR	.GQDDTSQTSSPSGGSGGLEVLFQGPIEGR.	-	-	29	3	1415.7965	3065.4048	3065.4048	1022.8089	1022.8089	3065.4061	1022.8093	-0.0013	0.00000000000000	64.6320	49.6010	1.0000	2	0	1	29	0.0000	8T(203.0794)		27.1151	1	HexNAc(1)	N1	Level1	[8,N1,0.988]	1.1093628176072772	False	5240	0.00	true	sp|P31358|CD52_Fxa_cleave_deamidated	P31358						./221014_CD52_ogpep_34_4/psm.tsv
221014_CD52_ogpep_35.05192.05192.3	C:\Users\s3001013\Videos\MSFragger_Output\CD52_paired_scan\221014_CD52_ogpep_35_3\interact.pep.xml	GQDDTSQTSSPSGGSGGLEVLFQGPIEGR	GQDDTSQT[304]SSPSGGSGGLEVLFQGPIEGR	.GQDDTSQTSSPSGGSGGLEVLFQGPIEGR.	-	-	29	3	1410.1896	3065.4040	3065.4040	1022.8086	1022.8086	3065.4061	1022.8093	-0.0021	0.00000000000000	89.1570	52.3600	1.0000	2	0	1	29	0.0000	8T(203.0794)		26.1147	1	HexNAc(1)	N1	Level1	[8,N1,0.989]	0.8655255909735531	False	5195	0.00	true	sp|P31358|CD52_Fxa_cleave_deamidated	P31358						./221014_CD52_ogpep_35_3/psm.tsv
