# Supplementary material for: The molecular basis of immunosuppression by soluble CD52 is defined by interactions of N-linked and O-linked glycans with HMGB1 box B
Source: J Biol Chem. 2025 Feb 25;301(4):108350. doi: 10.1016/j.jbc.2025.108350 (PMC11982460; doi:10.1016/j.jbc.2025.108350)
Supplement: Table_S5 [file mmc5.xlsx]

## Sheet: 5
Supplementary 5 - Site occupancy calculations of ASN3 and O-glycosites of rCD52.
	ogpep_23	ogpep_29	ogpep_30	ogpep_31	ogpep_32	ogpep_33	ogpep_34	ogpep_35	ogpep_inactive
CD52_Fxa_deN+	5896155765760	2283370140416	3321637266368	2289810495104	2468029389568	198812943816	1326462887392	1276948987104	4765638216320
CD52_Fxa_deN+H1N1	9381373892	2824307850	32416807	1227439964	2464639930	262863151	1473223387	1639760384	5591137376
CD52_Fxa_deN+H1N1S1	40256281232	17334382060	15535718696	8127864822	11743565998	2875022609	5345870422	7856697622	15271409320
CD52_Fxa_deN+H1N1S2	143428269104	103156101136	111323427200	74544593820	85669079736	17783949976	13374553373	44074942368	26651201264
CD52_Fxa_deN+H2N2	2377105750	1216296358	2469148	1698312485	1897846846	645178186	371100484	595961756	9980359760
CD52_Fxa_deN+H2N2S1	56114030078	27773301405	35395632102	20938908822	24256529262	5217419653	11931580277	18040678764	84708909216
CD52_Fxa_deN+H2N2S2	91655280640	162276125952	191163265536	128181199360	192829151232	20632135488	40063017280	115773694976	168604999936
CD52_Fxa_deN+N1	3241158729	832104948	12910729	394290879	834977898	82794184	325237990	642406116	5370166754
=sum all	6242609265185	2598782760125	3675103106586	2524923105256	2787725180470	246312307063	1399347470605	1465573129090	5081816399946
=sum all oglycosylated	346453499425	315412619709	353465840218	235112610152	319695790902	47499363247	72884583213	188624141986	316178183626
=sum all og/sum all	0.0554982	0.121369	0.0961785	0.0931167	0.11468	0.192842	0.0520847	0.128703	0.0622176
site occupancy as %	5.54982	12.1369	9.61785	9.31167	11.468	19.2842	5.20847	12.8703	6.22176
	23	29	32	34	35	Inactive
Total Nglycan site occupancy	0.992172	0.988132	0.990781	0.992746	0.988209	0.993046
Total Oglycan site occupancy	0.0879372	0.159751	0.118027	0.0519887	0.139418	0.0906548
