# Supplementary material for: The molecular basis of immunosuppression by soluble CD52 is defined by interactions of N-linked and O-linked glycans with HMGB1 box B
Source: J Biol Chem. 2025 Feb 25;301(4):108350. doi: 10.1016/j.jbc.2025.108350 (PMC11982460; doi:10.1016/j.jbc.2025.108350)
Supplement: Table_S6 [file mmc6.xlsx]

## Sheet: Supp_7
Table S6 IsoGlyP predicted enzyme efficiency results
#O-glycosylation Prediction from ISOGlyP.utep.edu
#EV Table Version: 20200516
#Positions used in Calculation: 0 0 0 1 1 1 1 1 1 0 0 0
#Thr/Ser Ratio: [14.9	6.1	18.1	2.2	6.9	2.7	6.6	1.94	11.9	5.88	5.65]
Sequence Name	S/T	Position	Pattern	Extended	Extended	T1	Extended	Extended	Extended	Extended	T2	Extended	Extended	Extended	Extended	T3	Extended	Extended	Extended	Extended	T4	Extended	Extended	Extended	Extended	T5	Extended	Extended	Extended	Extended	T10	Extended	Extended	Extended	Extended	T11	Extended	Extended	Extended	Extended	T12	Extended	Extended	Extended	Extended	T13	Extended	Extended	Extended
>rCD52	T	5	GQNDTSQTSS	0	0	0.460961	-1	1	0	0	0.450481	-1	1	0	0	0.209741	-1	0	0	0	0.632248	-1	0	0	0	0.373307	-1	1	0	0	0.317861	1	0	0	0	0.720908	-1	0	0	0	0.90599	1	0	0	0	0.925445	-1	1	0
>rCD52	S	6	GQNDTSQTSSP	0	-1	0.0710118	-1	1	0	-1	0.152702	-1	1	0	-1	0.0199809	-1	0	0	1	0.0569819	-1	0	0	-1	0.158312	-1	1	0	-1	0.125935	0	0	0	-1	0.505502	-1	0	0	-1	0.164643	1	0	0	-1	0.506598	-1	1	0
>rCD52	T	8	NDTSQTSSPSG	0	-1	3.38763	-1	1	0	-1	1.05436	-1	1	0	-1	1.71971	-1	0	0	1	2.63388	-1	0	0	-1	5.34334	-1	1	0	-1	0.167935	1	0	0	-1	4.35861	-1	0	0	-1	6.62444	0	0	0	-1	4.35428	-1	1	0
>rCD52	S	9	DTSQTSSPSGG	0	-1	0.0689561	-1	1	0	-1	0.257943	-1	1	0	-1	0.0321607	-1	0	0	1	0.092751	-1	0	0	-1	0.283089	-1	1	0	-1	0.0799462	1	0	0	-1	0.996367	-1	0	0	-1	0.142531	1	0	0	-1	1.14585	-1	1	0
>rCD52	S	10	TSQTSSPSGGS	0	-1	0.353195	-1	1	0	-1	0.641843	-1	1	0	-1	0.145934	-1	0	0	1	0.09884	-1	0	0	-1	1.64373	-1	1	0	-1	0.0832929	0	0	0	-1	3.26638	-1	0	0	-1	0.222479	0	0	0	-1	2.37057	-1	1	0
>rCD52	S	12	QTSSPSGGSGG	0	-1	0.21692	-1	0	0	-1	1.11242	-1	0	1	-1	0.058568	-1	0	1	1	0.0311434	-1	0	1	-1	0.812231	-1	0	0	-1	0.0705707	0	0	0	-1	1.94124	-1	0	1	-1	0.0583925	1	0	1	-1	1.60415	-1	0	0
>rCD52	S	15	SPSGGSGGLEV	0	-1	0.0384363	0	0	0	-1	0.177925	0	0	1	-1	0.00772166	0	0	1	1	0.00900256	0	0	1	-1	0.154047	0	0	0	-1	0.174489	0	0	0	-1	0.455145	0	0	1	-1	0.0173439	0	0	1	-1	0.467355	0	0	0
[truncated: 10 more columns]
